# Supplementary material for: Survivin prevents the polycomb repressor complex 2 from methylating histone 3 lysine 27
Source: iScience. 2023 May 29;26(7):106976. doi: 10.1016/j.isci.2023.106976 (PMC10391610; doi:10.1016/j.isci.2023.106976)
Supplement: Table S1. Differentially expressed protein coding genes connected to the changeable H3K27me3 peaks in CD4+ T cells, related to Figure 1 — CD4+ T cells (n=4) were cultured with survivin inhibitor YM155 (0 and 10 ng/ml). Expression was analyzed by RNA-seq and compared by paired DESeq2 test. [file mmc2.xlsx]

## Sheet: Sheet1
Gene name	ensg_id	baseMean_CD4	log2FoldChange	p-value
C19orf71	ENSG00000183397	53	-1.18	7.90 × 10-5
ANKRD24	ENSG00000089847	27	-0.98	7.44 × 10-3
NME3	ENSG00000103024	461	-0.76	7.88 × 10-3
LIME1	ENSG00000203896	1227	-0.75	6.02 × 10-3
COL18A1	ENSG00000182871	455	-0.73	1.17 × 10-5
JUNB	ENSG00000171223	1029	-0.71	2.74 × 10-3
MATK	ENSG00000007264	103	-0.63	5.24 × 10-3
CTU1	ENSG00000142544	77	-0.62	3.76 × 10-3
ARRDC3	ENSG00000113369	2049	-0.61	8.15 × 10-15
CCDC154	ENSG00000197599	93	-0.61	3.42 × 10-3
PTPRCAP	ENSG00000213402	2119	-0.60	7.75 × 10-3
SSTR3	ENSG00000278195	533	-0.57	1.86 × 10-7
PWWP2B	ENSG00000171813	126	-0.55	7.53 × 10-3
WDR18	ENSG00000065268	259	-0.55	3.01 × 10-3
NUBP2	ENSG00000095906	731	-0.54	1.57 × 10-5
CAPN15	ENSG00000103326	890	-0.53	2.65 × 10-5
TELO2	ENSG00000100726	655	-0.53	4.89 × 10-4
RNF126	ENSG00000070423	915	-0.53	1.34 × 10-4
SLC2A4RG	ENSG00000125520	1190	-0.51	1.80 × 10-5
TMEM259	ENSG00000182087	5142	-0.48	9.97 × 10-3
NAPRT	ENSG00000147813	504	-0.47	4.48 × 10-3
E4F1	ENSG00000167967	773	-0.47	8.04 × 10-5
CACTIN	ENSG00000105298	802	-0.47	8.95 × 10-5
NOP53	ENSG00000105373	9373	-0.46	1.83 × 10-5
FLT4	ENSG00000037280	197	-0.46	9.53 × 10-3
TRMT61A	ENSG00000166166	231	-0.46	5.13 × 10-3
DHX58	ENSG00000108771	1161	-0.46	4.63 × 10-4
GLI4	ENSG00000250571	359	-0.44	6.19 × 10-4
PKD1	ENSG00000008710	1421	-0.44	9.54 × 10-6
HCST	ENSG00000126264	433	-0.44	2.79 × 10-4
CEBPB	ENSG00000172216	250	-0.44	5.57 × 10-3
ASPSCR1	ENSG00000169696	372	-0.44	1.41 × 10-3
REXO1	ENSG00000079313	968	-0.43	3.16 × 10-4
TKFC	ENSG00000149476	310	-0.43	2.23 × 10-3
ATP5F1D	ENSG00000099624	438	-0.43	7.27 × 10-3
MIDN	ENSG00000167470	314	-0.43	4.69 × 10-4
BTBD2	ENSG00000133243	1012	-0.42	5.83 × 10-4
NPEPL1	ENSG00000215440	1630	-0.41	3.92 × 10-4
GADD45B	ENSG00000099860	931	-0.41	4.43 × 10-4
SPPL2B	ENSG00000005206	1445	-0.41	1.36 × 10-3
SDHAF1	ENSG00000205138	275	-0.41	2.43 × 10-3
RPS6KA4	ENSG00000162302	453	-0.40	2.28 × 10-3
POLRMT	ENSG00000099821	1356	-0.40	8.85 × 10-4
ADAM8	ENSG00000151651	787	-0.40	1.38 × 10-3
ZNF362	ENSG00000160094	329	-0.39	7.71 × 10-4
IER2	ENSG00000160888	1633	-0.39	5.97 × 10-4
PRR5	ENSG00000186654	326	-0.39	2.83 × 10-3
AP5Z1	ENSG00000242802	1215	-0.39	2.94 × 10-3
CCDC9	ENSG00000105321	513	-0.39	1.08 × 10-3
SCAF1	ENSG00000126461	908	-0.39	5.09 × 10-3
TRIR	ENSG00000123144	1900	-0.39	5.46 × 10-5
ODC1	ENSG00000115758	927	-0.39	6.79 × 10-7
CCDC61	ENSG00000104983	264	-0.39	4.27 × 10-3
SLC52A2	ENSG00000185803	348	-0.38	6.57 × 10-3
EPN1	ENSG00000063245	581	-0.38	8.63 × 10-4
NELFA	ENSG00000185049	631	-0.38	3.43 × 10-3
STK11	ENSG00000118046	1860	-0.38	1.56 × 10-3
CYBA	ENSG00000051523	1651	-0.38	2.65 × 10-3
NR1H2	ENSG00000131408	1143	-0.37	1.45 × 10-3
SPSB3	ENSG00000162032	1935	-0.37	2.11 × 10-3
ARSG	ENSG00000141337	245	-0.36	6.85 × 10-3
PIAS4	ENSG00000105229	394	-0.36	2.25 × 10-3
CSNK1G2	ENSG00000133275	2481	-0.35	2.00 × 10-3
RBM38	ENSG00000132819	2220	-0.35	1.64 × 10-3
MAP3K11	ENSG00000173327	1292	-0.34	2.07 × 10-3
TSNARE1	ENSG00000171045	337	-0.34	3.77 × 10-3
PPP1R12C	ENSG00000125503	1929	-0.34	3.54 × 10-3
ISG20	ENSG00000172183	1922	-0.33	5.62 × 10-4
RBM42	ENSG00000126254	543	-0.33	2.34 × 10-3
MROH1	ENSG00000179832	1271	-0.33	2.77 × 10-3
LMF1	ENSG00000103227	376	-0.33	7.39 × 10-3
TSPAN32	ENSG00000064201	600	-0.32	6.45 × 10-3
HMGN2	ENSG00000198830	2379	-0.32	2.28 × 10-4
HAPLN3	ENSG00000140511	7308	-0.31	6.62 × 10-4
QTRT1	ENSG00000213339	475	-0.31	7.45 × 10-3
LRRC14	ENSG00000160959	923	-0.31	4.66 × 10-3
PRR12	ENSG00000126464	1436	-0.31	1.36 × 10-3
OGFR	ENSG00000060491	2133	-0.31	3.16 × 10-3
CBX4	ENSG00000141582	817	-0.31	6.48 × 10-3
VPS51	ENSG00000149823	2272	-0.30	4.96 × 10-3
BRF1	ENSG00000185024	736	-0.30	9.20 × 10-3
BTBD11	ENSG00000151136	513	-0.30	4.66 × 10-3
SIPA1	ENSG00000213445	1618	-0.29	1.00 × 10-2
PRKD2	ENSG00000105287	2243	-0.29	6.07 × 10-3
ARFGAP1	ENSG00000101199	1628	-0.29	1.22 × 10-3
EMC10	ENSG00000161671	1329	-0.28	1.43 × 10-3
UCKL1	ENSG00000198276	798	-0.28	6.05 × 10-3
GPX4	ENSG00000167468	1799	-0.27	1.02 × 10-3
LENG8	ENSG00000167615	17308	-0.27	7.70 × 10-3
MTA1	ENSG00000182979	1565	-0.26	6.77 × 10-3
C17orf49	ENSG00000258315	631	-0.26	7.69 × 10-3
ICAM3	ENSG00000076662	2679	-0.26	8.23 × 10-3
ZC3H4	ENSG00000130749	1091	-0.24	4.19 × 10-3
ATP5MC2	ENSG00000135390	2226	-0.23	5.12 × 10-3
MAL	ENSG00000172005	1377	-0.23	7.20 × 10-3
TRAPPC9	ENSG00000167632	662	-0.23	8.32 × 10-3
TUBGCP2	ENSG00000130640	1507	-0.22	7.39 × 10-3
GAK	ENSG00000178950	2569	-0.22	9.13 × 10-3
ARHGEF18	ENSG00000104880	5373	-0.21	4.65 × 10-3
VIM	ENSG00000026025	10962	-0.18	7.94 × 10-3
TAB2	ENSG00000055208	5229	0.15	6.85 × 10-3
WDR26	ENSG00000162923	5460	0.17	4.86 × 10-3
USP48	ENSG00000090686	2684	0.17	8.10 × 10-3
RABGAP1L	ENSG00000152061	2200	0.17	6.28 × 10-3
TIAL1	ENSG00000151923	4612	0.17	3.78 × 10-3
IL7R	ENSG00000168685	53160	0.17	4.56 × 10-3
SMC3	ENSG00000108055	3161	0.18	8.64 × 10-3
PPP1CB	ENSG00000213639	4777	0.18	6.93 × 10-3
DDX3X	ENSG00000215301	20210	0.18	2.35 × 10-3
THOC2	ENSG00000125676	3379	0.19	8.80 × 10-3
CMPK1	ENSG00000162368	5296	0.19	5.60 × 10-3
MCMBP	ENSG00000197771	2078	0.19	8.90 × 10-3
IPO9	ENSG00000198700	1828	0.19	8.01 × 10-3
ITGB1	ENSG00000150093	5689	0.20	5.11 × 10-3
TRIB2	ENSG00000071575	7378	0.20	1.49 × 10-3
PRKCB	ENSG00000166501	4209	0.20	5.94 × 10-3
STAG1	ENSG00000118007	1878	0.20	7.79 × 10-3
DEK	ENSG00000124795	4199	0.20	8.21 × 10-3
UBE4A	ENSG00000110344	3985	0.20	5.36 × 10-3
CD3G	ENSG00000160654	4216	0.20	1.47 × 10-3
ICOS	ENSG00000163600	2046	0.20	3.24 × 10-3
PRPF4B	ENSG00000112739	6202	0.21	8.01 × 10-3
MAPK8	ENSG00000107643	1059	0.21	8.25 × 10-3
TRAPPC10	ENSG00000160218	2362	0.21	3.79 × 10-3
MDFIC	ENSG00000135272	2340	0.21	2.05 × 10-3
KCTD20	ENSG00000112078	1897	0.21	1.73 × 10-3
RC3H1	ENSG00000135870	1078	0.21	9.90 × 10-3
CRY1	ENSG00000008405	946	0.22	8.07 × 10-3
MAP3K1	ENSG00000095015	5572	0.22	3.33 × 10-3
RASA2	ENSG00000155903	3938	0.22	4.97 × 10-3
MALT1	ENSG00000172175	5213	0.22	1.57 × 10-3
SETD2	ENSG00000181555	4922	0.22	4.19 × 10-3
ATF7	ENSG00000170653	1039	0.22	7.33 × 10-3
SPEN	ENSG00000065526	4141	0.23	6.01 × 10-3
PPTC7	ENSG00000196850	2064	0.23	4.52 × 10-3
PTBP3	ENSG00000119314	4086	0.23	4.26 × 10-3
KRAS	ENSG00000133703	1597	0.23	1.87 × 10-3
MFSD8	ENSG00000164073	1307	0.23	7.54 × 10-3
APPL1	ENSG00000157500	1438	0.24	5.83 × 10-3
PDS5B	ENSG00000083642	1828	0.24	3.03 × 10-3
RAB8B	ENSG00000166128	2627	0.25	8.68 × 10-4
SPICE1	ENSG00000163611	679	0.26	9.22 × 10-3
HS2ST1	ENSG00000153936	615	0.26	9.69 × 10-3
KLF3	ENSG00000109787	4892	0.26	6.89 × 10-4
CTPS1	ENSG00000171793	503	0.26	8.55 × 10-3
LARP4	ENSG00000161813	951	0.28	9.00 × 10-3
AFDN	ENSG00000130396	517	0.29	4.51 × 10-3
LIMS1	ENSG00000169756	2605	0.29	3.89 × 10-5
BRWD3	ENSG00000165288	1484	0.31	8.23 × 10-3
CDC7	ENSG00000097046	365	0.32	4.27 × 10-3
PDIK1L	ENSG00000175087	872	0.32	5.35 × 10-4
ANKRD12	ENSG00000101745	10111	0.34	1.04 × 10-4
PTPN12	ENSG00000127947	680	0.35	6.83 × 10-4
FANCI	ENSG00000140525	461	0.39	1.99 × 10-4
SYCP2	ENSG00000196074	215	0.47	1.62 × 10-3
CLNK	ENSG00000109684	17	1.39	3.41 × 10-3
RYR2	ENSG00000198626	3	4.19	2.73 × 10-3
